# Supplementary material for: Maternal hypertensive disorders during pregnancy and their link to childhood asthma: a systematic review and meta-analysis
Source: Front Pediatr. 2025 Dec 8;13:1659105. doi: 10.3389/fped.2025.1659105 (PMC12722935; doi:10.3389/fped.2025.1659105)
Supplement: Supplementary file 1 [file Datasheet1.xlsx]

## Sheet: sibling
study	sibling design（YES/NO）	log[Odds Ratio]	SE	Odds Ratio	95%CI(	95%CI)
McKeever 2002(PE)	YES	0.1484	0.1623	1.16	0.84	1.59
Magnus 2016(PE-R)	YES	0.174	0.0406	1.31	1.22	1.41
Magnus 2016(PE-MoBa)	YES	0.174	0.0959	1.19	0.99	1.44
Liu 2015(PE)	YES	0.174	0.0192	1.19	1.15	1.24
Byberg 2022(PE-S/2)	YES	0.2311	0.0768	1.26	1.08	1.46
Byberg 2022(PE-S/0)	YES	0.5775	0.0438	1.78	1.64	1.95
Byberg 2022(PE-M/2)	YES	0.1044	0.0548	1.11	1	1.24
Byberg 2022(PE-M/0)	YES	0.1222	0.0367	1.13	1.05	1.21
Yang 2023(PE)	NO	-0.1625	0.1408	0.85	0.65	1.12
Yang 2023(GH)	NO	0.1133	0.0477	1.12	1.02	1.23
Wu 2009(PE)	NO	0.1823	0.0426	1.2	1.1	1.3
Wilmink 2018(PE)	NO	-0.2231	0.4691	0.8	0.32	2.01
Wilmink 2018(GH)	NO	-0.0101	0.2835	0.99	0.57	1.73
Stokholm 2017(PE)	NO	0.0843	0.016	1.09	1.05	1.12
Shaheen 2016(PE)	NO	0.207	0.2169	1.23	0.8	1.88
Shaheen 2016(GH)	NO	0.0488	0.0901	1.05	0.88	1.25
Pesce 2017(HDP)	NO	-0.0305	0.4917	0.97	0.37	2.54
Papandreou 2023(GH)	NO	0.1319	0.2755	1.14	0.67	1.96
Nahum Sacks 2020(PE)	NO	0.2776	0.0465	1.32	1.21	1.45
Nafstad 2003(PE)	NO	0.077	0.0527	1.08	0.97	1.19
Mirzakhani 2019(PE)	NO	0.4824	0.236	1.62	0.12	2.57
Ma 2023(GH)	NO	0.392	0.0379	1.48	1.37	1.59
Kelly 2022(HDP)	NO	0.3001	0.0823	1.35	1.15	1.59
Henderson 2021(HDP)	NO	0.2776	0.11	1.32	1.06	1.63
Byberg 2014(PE-S2)	NO	-0.3711	0.7789	0.69	0.15	3.18
Byberg 2014(PE-S1)	NO	-0.3285	0.6878	0.72	0.19	2.77
Byberg 2014(PE-M2)	NO	0.1044	0.4599	1.11	0.45	2.73
Byberg 2014(PE-M1)	NO	-0.1393	0.4173	0.87	0.38	1.97
Aspberg 2010(PE)	NO	0.2151	0.021	1.24	1.19	1.29
Algert 2011(HDP)	NO	0.0237	0.041	1.02	0.95	1.11

## Sheet: quality
study	study quality(moderat/high)	log[Odds Ratio]	SE	Odds Ratio	95%CI(	95%CI)
Pesce 2017(HDP)	moderate	-0.0305	0.4917	0.97	0.37	2.54
Papandreou 2023(GH)	moderate	0.1319	0.2755	1.14	0.67	1.96
Nahum Sacks 2020(PE)	moderate	0.2776	0.0465	1.32	1.21	1.45
Nafstad 2003(PE)	moderate	0.077	0.0527	1.08	0.97	1.19
Ma 2023(GH)	moderate	0.392	0.0379	1.48	1.37	1.59
Kelly 2022(HDP)	moderate	0.3001	0.0823	1.35	1.15	1.59
Byberg 2014(PE-S2)	moderate	-0.3711	0.7789	0.69	0.15	3.18
Byberg 2014(PE-S1)	moderate	-0.3285	0.6878	0.72	0.19	2.77
Byberg 2014(PE-M2)	moderate	0.1044	0.4599	1.11	0.45	2.73
Byberg 2014(PE-M1)	moderate	-0.1393	0.4173	0.87	0.38	1.97
Yang 2023(PE)	high	-0.1625	0.1408	0.85	0.65	1.12
Yang 2023(GH)	high	0.1133	0.0477	1.12	1.02	1.23
Wu 2009(PE)	high	0.1823	0.0426	1.2	1.1	1.3
Wilmink 2018(PE)	high	-0.2231	0.4691	0.8	0.32	2.01
Wilmink 2018(GH)	high	-0.0101	0.2835	0.99	0.57	1.73
Stokholm 2017(PE)	high	0.0843	0.016	1.09	1.05	1.12
Shaheen 2016(PE)	high	0.207	0.2169	1.23	0.8	1.88
Shaheen 2016(GH)	high	0.0488	0.0901	1.05	0.88	1.25
Mirzakhani 2019(PE)	high	0.4824	0.236	1.62	0.12	2.57
McKeever 2002(PE)	high	0.1484	0.1623	1.16	0.84	1.59
Magnus 2016(PE-R)	high	0.174	0.0406	1.31	1.22	1.41
Magnus 2016(PE-MoBa)	high	0.174	0.0959	1.19	0.99	1.44
Liu 2015(PE)	high	0.174	0.0192	1.19	1.15	1.24
Henderson 2021(HDP)	high	0.2776	0.11	1.32	1.06	1.63
Byberg 2022(PE-S/2)	high	0.2311	0.0768	1.26	1.08	1.46
Byberg 2022(PE-S/0)	high	0.5775	0.0438	1.78	1.64	1.95
Byberg 2022(PE-M/2)	high	0.1044	0.0548	1.11	1	1.24
Byberg 2022(PE-M/0)	high	0.1222	0.0367	1.13	1.05	1.21
Aspberg 2010(PE)	high	0.2151	0.021	1.24	1.19	1.29
Algert 2011(HDP)	high	0.0237	0.041	1.02	0.95	1.11

## Sheet: location
study	lOcation(Europe/America/Asia)	log[Odds Ratio]	SE	Odds Ratio	95%CI(	95%CI)
Wilmink 2018(PE)	Europe	-0.2231	0.4691	0.8	0.32	2.01
Wilmink 2018(GH)	Europe	-0.0101	0.2835	0.99	0.57	1.73
Wu 2009(PE)	Europe	0.1823	0.0426	1.2	1.1	1.3
Stokholm 2017(PE)	Europe	0.0843	0.016	1.09	1.05	1.12
Shaheen 2016(PE)	Europe	0.207	0.2169	1.23	0.8	1.88
Shaheen 2016(GH)	Europe	0.0488	0.0901	1.05	0.88	1.25
Pesce 2017(HDP)	Europe	-0.0305	0.4917	0.97	0.37	2.54
Papandreou 2023(GH)	Europe	0.1319	0.2755	1.14	0.67	1.96
Nafstad 2003(PE)	Europe	0.077	0.0527	1.08	0.97	1.19
McKeever 2002(PE)	Europe	0.1484	0.1623	1.16	0.84	1.59
Magnus 2016(PE-R)	Europe	0.174	0.0406	1.31	1.22	1.41
Magnus 2016(PE-MoBa)	Europe	0.174	0.0959	1.19	0.99	1.44
Liu 2015(PE)	Europe	0.174	0.0192	1.19	1.15	1.24
Kelly 2022(HDP)	Europe	0.3001	0.0823	1.35	1.15	1.59
Henderson 2021(HDP)	Europe	0.2776	0.11	1.32	1.06	1.63
Byberg 2022(PE-S/2)	Europe	0.2311	0.0768	1.26	1.08	1.46
Byberg 2022(PE-S/0)	Europe	0.5775	0.0438	1.78	1.64	1.95
Byberg 2022(PE-M/2)	Europe	0.1044	0.0548	1.11	1	1.24
Byberg 2022(PE-M/0)	Europe	0.1222	0.0367	1.13	1.05	1.21
Byberg 2014(PE-S2)	Europe	-0.3711	0.7789	0.69	0.15	3.18
Byberg 2014(PE-S1)	Europe	-0.3285	0.6878	0.72	0.19	2.77
Byberg 2014(PE-M2)	Europe	0.1044	0.4599	1.11	0.45	2.73
Byberg 2014(PE-M1)	Europe	-0.1393	0.4173	0.87	0.38	1.97
Aspberg 2010(PE)	Europe	0.2151	0.021	1.24	1.19	1.29
Yang 2023(PE)	Asia	-0.1625	0.1408	0.85	0.65	1.12
Yang 2023(GH)	Asia	0.1133	0.0477	1.12	1.02	1.23
Nahum Sacks 2020(PE)	Asia	0.2776	0.0465	1.32	1.21	1.45
Ma 2023(GH)	Asia	0.392	0.0379	1.48	1.37	1.59
Algert 2011(HDP)	Asia	0.0237	0.041	1.02	0.95	1.11
Mirzakhani 2019(PE)	America	0.4824	0.236	1.62	0.12	2.57

## Sheet: offspring
study	offspring ages(0-2/2-6/7-12/other)	log[Odds Ratio]	SE	Odds Ratio	95%CI(	95%CI)
Yang 2023(PE)	other	-0.1625	0.1408	0.85	0.65	1.12
Yang 2023(GH)	other	0.1133	0.0477	1.12	1.02	1.23
Wu 2009(PE)	other	0.1823	0.0426	1.2	1.1	1.3
Stokholm 2017(PE)	other	0.0843	0.016	1.09	1.05	1.12
Nahum Sacks 2020(PE)	other	0.2776	0.0465	1.32	1.21	1.45
Nafstad 2003(PE)	other	0.077	0.0527	1.08	0.97	1.19
Mirzakhani 2019(PE)	other	0.4824	0.236	1.62	0.12	2.57
Liu 2015(PE)	other	0.174	0.0192	1.19	1.15	1.24
Henderson 2021(HDP)	other	0.2776	0.11	1.32	1.06	1.63
Aspberg 2010(PE)	other	0.2151	0.021	1.24	1.19	1.29
Wilmink 2018(PE)	7-12	-0.2231	0.4691	0.8	0.32	2.01
Wilmink 2018(GH)	7-12	-0.0101	0.2835	0.99	0.57	1.73
Shaheen 2016(PE)	7-12	0.207	0.2169	1.23	0.8	1.88
Shaheen 2016(GH)	7-12	0.0488	0.0901	1.05	0.88	1.25
Magnus 2016(PE-R)	7-12	0.174	0.0406	1.31	1.22	1.41
Magnus 2016(PE-MoBa)	7-12	0.174	0.0959	1.19	0.99	1.44
Ma 2023(GH)	7-12	0.392	0.0379	1.48	1.37	1.59
Kelly 2022(HDP)	7-12	0.3001	0.0823	1.35	1.15	1.59
Byberg 2014(PE-S2)	7-12	-0.3711	0.7789	0.69	0.15	3.18
Byberg 2014(PE-S1)	7-12	-0.3285	0.6878	0.72	0.19	2.77
Byberg 2014(PE-M2)	7-12	0.1044	0.4599	1.11	0.45	2.73
Byberg 2014(PE-M1)	7-12	-0.1393	0.4173	0.87	0.38	1.97
Pesce 2017(HDP)	2-6	-0.0305	0.4917	0.97	0.37	2.54
Papandreou 2023(GH)	2-6	0.1319	0.2755	1.14	0.67	1.96
Algert 2011(HDP)	2-6	0.0237	0.041	1.02	0.95	1.11
McKeever 2002(PE)	0-2	0.1484	0.1623	1.16	0.84	1.59
Byberg 2022(PE-S/2)	0-2	0.2311	0.0768	1.26	1.08	1.46
Byberg 2022(PE-S/0)	0-2	0.5775	0.0438	1.78	1.64	1.95
Byberg 2022(PE-M/2)	0-2	0.1044	0.0548	1.11	1	1.24
Byberg 2022(PE-M/0)	0-2	0.1222	0.0367	1.13	1.05	1.21

## Sheet: only singlton
study	only singltons(yes/no)	log[Odds Ratio]	SE	Odds Ratio	95%CI(	95%CI)
Wilmink 2018(PE)	YES	-0.2231	0.4691	0.8	0.32	2.01
Wilmink 2018(GH)	YES	-0.0101	0.2835	0.99	0.57	1.73
Wu 2009(PE)	YES	0.1823	0.0426	1.2	1.1	1.3
Papandreou 2023(GH)	YES	0.1319	0.2755	1.14	0.67	1.96
Nahum Sacks 2020(PE)	YES	0.2776	0.0465	1.32	1.21	1.45
Mirzakhani 2019(PE)	YES	0.4824	0.236	1.62	0.12	2.57
Magnus 2016(PE-R)	YES	0.174	0.0406	1.31	1.22	1.41
Magnus 2016(PE-MoBa)	YES	0.174	0.0959	1.19	0.99	1.44
Ma 2023(GH)	YES	0.392	0.0379	1.48	1.37	1.59
Liu 2015(PE)	YES	0.174	0.0192	1.19	1.15	1.24
Kelly 2022(HDP)	YES	0.3001	0.0823	1.35	1.15	1.59
Henderson 2021(HDP)	YES	0.2776	0.11	1.32	1.06	1.63
Byberg 2022(PE-S/2)	YES	0.2311	0.0768	1.26	1.08	1.46
Byberg 2022(PE-S/0)	YES	0.5775	0.0438	1.78	1.64	1.95
Byberg 2022(PE-M/2)	YES	0.1044	0.0548	1.11	1	1.24
Byberg 2022(PE-M/0)	YES	0.1222	0.0367	1.13	1.05	1.21
Aspberg 2010(PE)	YES	0.2151	0.021	1.24	1.19	1.29
Algert 2011(HDP)	YES	0.0237	0.041	1.02	0.95	1.11
Yang 2023(PE)	NO	-0.1625	0.1408	0.85	0.65	1.12
Yang 2023(GH)	NO	0.1133	0.0477	1.12	1.02	1.23
Stokholm 2017(PE)	NO	0.0843	0.016	1.09	1.05	1.12
Shaheen 2016(PE)	NO	0.207	0.2169	1.23	0.8	1.88
Shaheen 2016(GH)	NO	0.0488	0.0901	1.05	0.88	1.25
Pesce 2017(HDP)	NO	-0.0305	0.4917	0.97	0.37	2.54
Nafstad 2003(PE)	NO	0.077	0.0527	1.08	0.97	1.19
McKeever 2002(PE)	NO	0.1484	0.1623	1.16	0.84	1.59
Byberg 2014(PE-S2)	NO	-0.3711	0.7789	0.69	0.15	3.18
Byberg 2014(PE-S1)	NO	-0.3285	0.6878	0.72	0.19	2.77
Byberg 2014(PE-M2)	NO	0.1044	0.4599	1.11	0.45	2.73
Byberg 2014(PE-M1)	NO	-0.1393	0.4173	0.87	0.38	1.97

## Sheet: exposure
study	exposure assessment(self-report/medical records)	log[Odds Ratio]	SE	Odds Ratio	95%CI(	95%CI)
Yang 2023(PE)	medical records	-0.1625	0.1408	0.85	0.65	1.12
Yang 2023(GH)	medical records	0.1133	0.0477	1.12	1.02	1.23
Wu 2009(PE)	medical records	0.1823	0.0426	1.2	1.1	1.3
Wilmink 2018(PE)	medical records	-0.2231	0.4691	0.8	0.32	2.01
Wilmink 2018(GH)	medical records	-0.0101	0.2835	0.99	0.57	1.73
Stokholm 2017(PE)	medical records	0.0843	0.016	1.09	1.05	1.12
Shaheen 2016(PE)	medical records	0.207	0.2169	1.23	0.8	1.88
Shaheen 2016(GH)	medical records	0.0488	0.0901	1.05	0.88	1.25
Nahum Sacks 2020(PE)	medical records	0.2776	0.0465	1.32	1.21	1.45
Nafstad 2003(PE)	medical records	0.077	0.0527	1.08	0.97	1.19
McKeever 2002(PE)	medical records	0.1484	0.1623	1.16	0.84	1.59
Magnus 2016(PE-R)	medical records	0.174	0.0406	1.31	1.22	1.41
Magnus 2016(PE-MoBa)	medical records	0.174	0.0959	1.19	0.99	1.44
Ma 2023(GH)	medical records	0.392	0.0379	1.48	1.37	1.59
Liu 2015(PE)	medical records	0.174	0.0192	1.19	1.15	1.24
Byberg 2022(PE-S/2)	medical records	0.2311	0.0768	1.26	1.08	1.46
Byberg 2022(PE-S/0)	medical records	0.5775	0.0438	1.78	1.64	1.95
Byberg 2022(PE-M/2)	medical records	0.1044	0.0548	1.11	1	1.24
Byberg 2022(PE-M/0)	medical records	0.1222	0.0367	1.13	1.05	1.21
Byberg 2014(PE-S2)	medical records	-0.3711	0.7789	0.69	0.15	3.18
Byberg 2014(PE-S1)	medical records	-0.3285	0.6878	0.72	0.19	2.77
Byberg 2014(PE-M2)	medical records	0.1044	0.4599	1.11	0.45	2.73
Byberg 2014(PE-M1)	medical records	-0.1393	0.4173	0.87	0.38	1.97
Aspberg 2010(PE)	medical records	0.2151	0.021	1.24	1.19	1.29
Algert 2011(HDP)	medical records	0.0237	0.041	1.02	0.95	1.11
Pesce 2017(HDP)	Maternal report	-0.0305	0.4917	0.97	0.37	2.54
Papandreou 2023(GH)	Maternal report	0.1319	0.2755	1.14	0.67	1.96
Mirzakhani 2019(PE)	Maternal report	0.4824	0.236	1.62	0.12	2.57
Kelly 2022(HDP)	Maternal report	0.3001	0.0823	1.35	1.15	1.59
Henderson 2021(HDP)	Maternal report	0.2776	0.11	1.32	1.06	1.63

## Sheet: outcome
study	Outcome assessment(Maternal report/Medical records)	log[Odds Ratio]	SE	Odds Ratio	95%CI(	95%CI)
Yang 2023(PE)	Medical records	-0.1625	0.1408	0.85	0.65	1.12
Yang 2023(GH)	Medical records	0.1133	0.0477	1.12	1.02	1.23
Wu 2009(PE)	medical records	0.1823	0.0426	1.2	1.1	1.3
Nafstad 2003(PE)	Medical records	0.077	0.0527	1.08	0.97	1.19
McKeever 2002(PE)	Medical records	0.1484	0.1623	1.16	0.84	1.59
Ma 2023(GH)	Medical records	0.392	0.0379	1.48	1.37	1.59
Liu 2015(PE)	Medical records	0.174	0.0192	1.19	1.15	1.24
Byberg 2022(PE-S/2)	Medical records	0.2311	0.0768	1.26	1.08	1.46
Byberg 2022(PE-S/0)	Medical records	0.5775	0.0438	1.78	1.64	1.95
Byberg 2022(PE-M/2)	Medical records	0.1044	0.0548	1.11	1	1.24
Byberg 2022(PE-M/0)	Medical records	0.1222	0.0367	1.13	1.05	1.21
Byberg 2014(PE-S1)	medical records	-0.3285	0.6878	0.72	0.19	2.77
Byberg 2014(PE-M1)	medical records	-0.1393	0.4173	0.87	0.38	1.97
Aspberg 2010(PE)	Medical records	0.2151	0.021	1.24	1.19	1.29
Algert 2011(HDP)	Medical records	0.0237	0.041	1.02	0.95	1.11
Wilmink 2018(PE)	Maternal report	-0.2231	0.4691	0.8	0.32	2.01
Wilmink 2018(GH)	Maternal report	-0.0101	0.2835	0.99	0.57	1.73
Stokholm 2017(PE)	Maternal report	0.0843	0.016	1.09	1.05	1.12
Shaheen 2016(PE)	Maternal report	0.207	0.2169	1.23	0.8	1.88
Shaheen 2016(GH)	Maternal report	0.0488	0.0901	1.05	0.88	1.25
Pesce 2017(HDP)	Maternal report	-0.0305	0.4917	0.97	0.37	2.54
Papandreou 2023(GH)	Maternal report	0.1319	0.2755	1.14	0.67	1.96
Nahum Sacks 2020(PE)	Maternal report	0.2776	0.0465	1.32	1.21	1.45
Mirzakhani 2019(PE)	Maternal report	0.4824	0.236	1.62	0.12	2.57
Magnus 2016(PE-R)	Maternal report	0.174	0.0406	1.31	1.22	1.41
Magnus 2016(PE-MoBa)	Maternal report	0.174	0.0959	1.19	0.99	1.44
Kelly 2022(HDP)	Maternal report	0.3001	0.0823	1.35	1.15	1.59
Henderson 2021(HDP)	Maternal report	0.2776	0.11	1.32	1.06	1.63
Byberg 2014(PE-S2)	Maternal report	-0.3711	0.7789	0.69	0.15	3.18
Byberg 2014(PE-M2)	Maternal report	0.1044	0.4599	1.11	0.45	2.73

## Sheet: smoking
study	Maternal smoking during pregnancy(Adjusted/Not adjusted)	log[Odds Ratio]	SE	Odds Ratio	95%CI(	95%CI)
Shaheen 2016(PE)	YES	0.207	0.2169	1.23	0.8	1.88
Shaheen 2016(GH)	YES	0.0488	0.0901	1.05	0.88	1.25
Pesce 2017(HDP)	YES	-0.0305	0.4917	0.97	0.37	2.54
Papandreou 2023(GH)	YES	0.1319	0.2755	1.14	0.67	1.96
McKeever 2002(PE)	YES	0.1484	0.1623	1.16	0.84	1.59
Magnus 2016(PE-R)	YES	0.174	0.0406	1.31	1.22	1.41
Magnus 2016(PE-MoBa)	YES	0.174	0.0959	1.19	0.99	1.44
Ma 2023(GH)	YES	0.392	0.0379	1.48	1.37	1.59
Liu 2015(PE)	YES	0.174	0.0192	1.19	1.15	1.24
Kelly 2022(HDP)	YES	0.3001	0.0823	1.35	1.15	1.59
Byberg 2022(PE-S/2)	YES	0.2311	0.0768	1.26	1.08	1.46
Byberg 2022(PE-S/0)	YES	0.5775	0.0438	1.78	1.64	1.95
Byberg 2022(PE-M/2)	YES	0.1044	0.0548	1.11	1	1.24
Byberg 2022(PE-M/0)	YES	0.1222	0.0367	1.13	1.05	1.21
Byberg 2014(PE-S2)	YES	-0.3711	0.7789	0.69	0.15	3.18
Byberg 2014(PE-S1)	YES	-0.3285	0.6878	0.72	0.19	2.77
Byberg 2014(PE-M2)	YES	0.1044	0.4599	1.11	0.45	2.73
Byberg 2014(PE-M1)	YES	-0.1393	0.4173	0.87	0.38	1.97
Aspberg 2010(PE)	YES	0.2151	0.021	1.24	1.19	1.29
Yang 2023(PE)	NO	-0.1625	0.1408	0.85	0.65	1.12
Yang 2023(GH)	NO	0.1133	0.0477	1.12	1.02	1.23
Wu 2009(PE)	NO	0.1823	0.0426	1.2	1.1	1.3
Wilmink 2018(PE)	NO	-0.2231	0.4691	0.8	0.32	2.01
Wilmink 2018(GH)	NO	-0.0101	0.2835	0.99	0.57	1.73
Stokholm 2017(PE)	NO	0.0843	0.016	1.09	1.05	1.12
Nahum Sacks 2020(PE)	NO	0.2776	0.0465	1.32	1.21	1.45
Nafstad 2003(PE)	NO	0.077	0.0527	1.08	0.97	1.19
Mirzakhani 2019(PE)	NO	0.4824	0.236	1.62	0.12	2.57
Henderson 2021(HDP)	NO	0.2776	0.11	1.32	1.06	1.63
Algert 2011(HDP)	NO	0.0237	0.041	1.02	0.95	1.11

## Sheet: asthma
study	Maternal asthma(Adjusted/Not adjusted)	log[Odds Ratio]	SE	Odds Ratio	95%CI(	95%CI)
Yang 2023(PE)	YES	-0.1625	0.1408	0.85	0.65	1.12
Yang 2023(GH)	YES	0.1133	0.0477	1.12	1.02	1.23
Stokholm 2017(PE)	YES	0.0843	0.016	1.09	1.05	1.12
Shaheen 2016(PE)	YES	0.207	0.2169	1.23	0.8	1.88
Shaheen 2016(GH)	YES	0.0488	0.0901	1.05	0.88	1.25
Nafstad 2003(PE)	YES	0.077	0.0527	1.08	0.97	1.19
Mirzakhani 2019(PE)	YES	0.4824	0.236	1.62	0.12	2.57
McKeever 2002(PE)	YES	0.1484	0.1623	1.16	0.84	1.59
Magnus 2016(PE-R)	YES	0.174	0.0406	1.31	1.22	1.41
Magnus 2016(PE-MoBa)	YES	0.174	0.0959	1.19	0.99	1.44
Liu 2015(PE)	YES	0.174	0.0192	1.19	1.15	1.24
Kelly 2022(HDP)	YES	0.3001	0.0823	1.35	1.15	1.59
Henderson 2021(HDP)	YES	0.2776	0.11	1.32	1.06	1.63
Byberg 2022(PE-S/2)	YES	0.2311	0.0768	1.26	1.08	1.46
Byberg 2022(PE-S/0)	YES	0.5775	0.0438	1.78	1.64	1.95
Byberg 2022(PE-M/2)	YES	0.1044	0.0548	1.11	1	1.24
Byberg 2022(PE-M/0)	YES	0.1222	0.0367	1.13	1.05	1.21
Byberg 2014(PE-S2)	YES	-0.3711	0.7789	0.69	0.15	3.18
Byberg 2014(PE-S1)	YES	-0.3285	0.6878	0.72	0.19	2.77
Byberg 2014(PE-M2)	YES	0.1044	0.4599	1.11	0.45	2.73
Byberg 2014(PE-M1)	YES	-0.1393	0.4173	0.87	0.38	1.97
Algert 2011(HDP)	YES	0.0237	0.041	1.02	0.95	1.11
Wilmink 2018(PE)	NO	-0.2231	0.4691	0.8	0.32	2.01
Wilmink 2018(GH)	NO	-0.0101	0.2835	0.99	0.57	1.73
Wu 2009(PE)	NO	0.1823	0.0426	1.2	1.1	1.3
Pesce 2017(HDP)	NO	-0.0305	0.4917	0.97	0.37	2.54
Papandreou 2023(GH)	NO	0.1319	0.2755	1.14	0.67	1.96
Nahum Sacks 2020(PE)	NO	0.2776	0.0465	1.32	1.21	1.45
Ma 2023(GH)	NO	0.392	0.0379	1.48	1.37	1.59
Aspberg 2010(PE)	NO	0.2151	0.021	1.24	1.19	1.29

## Sheet: summary
study	log[Odds Ratio]	SE	Odds Ratio	95%CI(	95%CI)
Yang 2023(PE)	-0.1625	0.1408	0.85	0.65	1.12
Yang 2023(GH)	0.1133	0.0477	1.12	1.02	1.23
Wilmink 2018(PE)	-0.2231	0.4691	0.8	0.32	2.01
Wilmink 2018(GH)	-0.0101	0.2835	0.99	0.57	1.73
Stokholm 2017(PE)	0.0843	0.016	1.09	1.05	1.12
Shaheen 2016(PE)	0.207	0.2169	1.23	0.8	1.88
Shaheen 2016(GH)	0.0488	0.0901	1.05	0.88	1.25
Pesce 2017(HDP)	-0.0305	0.4917	0.97	0.37	2.54
Papandreou 2023(GH)	0.1319	0.2755	1.14	0.67	1.96
Nahum Sacks 2020(PE)	0.2776	0.0465	1.32	1.21	1.45
Nafstad 2003(PE)	0.077	0.0527	1.08	0.97	1.19
Mirzakhani 2019(PE)	0.4824	0.236	1.62	0.12	2.57
McKeever 2002(PE)	0.1484	0.1623	1.16	0.84	1.59
Magnus 2016(PE-R)	0.174	0.0406	1.31	1.22	1.41
Magnus 2016(PE-MoBa)	0.174	0.0959	1.19	0.99	1.44
Ma 2023(GH)	0.392	0.0379	1.48	1.37	1.59
Liu 2015(PE)	0.174	0.0192	1.19	1.15	1.24
Kelly 2022(HDP)	0.3001	0.0823	1.35	1.15	1.59
Henderson 2021(HDP)	0.2776	0.11	1.32	1.06	1.63
Byberg 2022(PE-S/2)	0.2311	0.0768	1.26	1.08	1.46
Byberg 2022(PE-S/0)	0.5775	0.0438	1.78	1.64	1.95
Byberg 2022(PE-M/2)	0.1044	0.0548	1.11	1	1.24
Byberg 2022(PE-M/0)	0.1222	0.0367	1.13	1.05	1.21
Byberg 2014(PE-S1)	-0.3285	0.6878	0.72	0.19	2.77
Byberg 2014(PE-M1)	-0.1393	0.4173	0.87	0.38	1.97
Aspberg 2010(PE)	0.2151	0.021	1.24	1.19	1.29
Algert 2011(HDP)	0.0237	0.041	1.02	0.95	1.11
Byberg 2014(PE-S2)	-0.3711	0.7789	0.69	0.15	3.18
Byberg 2014(PE-M2)	0.1044	0.4599	1.11	0.45	2.73
Wu 2009(PE)	0.1823	0.0426	1.2	1.1	1.3
